# Supplementary material for: Effect of Freezing on Gut Microbiota Composition and Functionality for In Vitro Fermentation Experiments
Source: Nutrients. 2021 Jun 27;13(7):2207. doi: 10.3390/nu13072207 (PMC8308218; doi:10.3390/nu13072207)
Supplement: Supplementary file 1 [file nutrients-13-02207-s001.zip]

Archive with 1 entries (1 files):
- nutrients-1257488-supplementary.pdf
